# Supplementary material for: Parental anxiety levels before and after pediatric cardiology evaluation with echocardiography in asymptomatic children with heart murmurs: a prospective study
Source: Front Pediatr. 2026 Jul 9;14:1901573. doi: 10.3389/fped.2026.1901573 (PMC13391832; doi:10.3389/fped.2026.1901573)
Supplement: Supplementary file 1 [file Table1.xlsx]

## Sheet: Birleştir1
Patient	How many echocardiograms will this be for the patient?	What is the relationship between a parent and a patient? Mother: 1, Father: 2, Aunt/Paternal Aunt: 3, Grandmother/Maternal Grandmother: 4	Parent_Age	Parent Gender: Female:1, Male:2	Parent Education Level: University: 1, High School: 2, Primary School: 3	Is there a family history of heart disease? Yes: 1, No: 2	Child's Age (Months)	Child's Gender: Female:1, Male:2	How many children are there in the family?	Which child is the patient?	Patient's presenting/examination complaint? Murmur: 1	Does the child have any complaints at the time of this application? (e.g., shortness of breath, palpitations, chest pain, fainting, etc.) Yes: 1, No: 2	Does the patient have a chronic illness? Yes: 1, No: 2	If the patient has a chronic illness, what is it? None:1, Asthma:2, Hypothyroidism:3, Type 1 Diabetes:4, Allergic Rhinitis:5, ADHD:6, Epilepsy:7, Hemophilia:8, FMF:9, PKU:10, Single kidney/Renal failure:11	Family's monthly income: 0 - 30,000 TL: 0, 30,001 - 50,000 TL: 1, 50,001 - 75,000 TL: 2, 75,001 - 100,000 TL: 3, 100,001 - 150,000 TL: 4, 150,001 TL or more: 5	Please mark each item according to how you feel right now. (1 - Not at all, 2 - Somewhat, 3 - Moderately, 4 - Very much) [ I feel steady]	Please mark each item according to how you feel right now. (1 - Not at all, 2 - Somewhat, 3 - Moderately, 4 - Very much) [I feel secure]	Please mark each item according to how you feel right now. (1 - Not at all, 2 - Somewhat, 3 - Moderately, 4 - Very much) [I feel nervous]	Please mark each item according to how you feel right now. (1 - Not at all, 2 - Somewhat, 3 - Moderately, 4 - Very much) [I am relaxed ]	Please mark each item according to how you feel right now. (1 - Not at all, 2 - Somewhat, 3 - Moderately, 4 - Very much) [I feel at ease]	Please mark each item according to how you feel right now. (1 - Not at all, 2 - Somewhat, 3 - Moderately, 4 - Very much) [ I feel satisfied]	Please mark each item according to how you feel right now. (1 - Not at all, 2 - Somewhat, 3 - Moderately, 4 - Very much) [I feel strained]	Please mark each item according to how you feel right now. (1 - Not at all, 2 - Somewhat, 3 - Moderately, 4 - Very much) [I feel content ]	Please mark each item according to how you feel right now. (1 - Not at all, 2 - Somewhat, 3 - Moderately, 4 - Very much) [I feel pleasant ]	Please mark each item according to how you feel right now. (1 - Not at all, 2 - Somewhat, 3 - Moderately, 4 - Very much) [I am presently worrying over possible misfortunes]	Please mark each item according to how you feel right now. (1 - Not at all, 2 - Somewhat, 3 - Moderately, 4 - Very much) [ I feel calm]	Please mark each item according to how you feel right now. (1 - Not at all, 2 - Somewhat, 3 - Moderately, 4 - Very much) [I feel tense ]	Please mark each item according to how you feel right now. (1 - Not at all, 2 - Somewhat, 3 - Moderately, 4 - Very much) [I feel self confident]	Please mark each item according to how you feel right now. (1 - Not at all, 2 - Somewhat, 3 - Moderately, 4 - Very much) [I feel jittery]	Please mark each item according to how you feel right now. (1 - Not at all, 2 - Somewhat, 3 - Moderately, 4 - Very much) [I feel relaxed]	Please mark each item according to how you feel right now. (1 - Not at all, 2 - Somewhat, 3 - Moderately, 4 - Very much) [ I feel uncomfortable]	Please mark each item according to how you feel right now. (1 - Not at all, 2 - Somewhat, 3 - Moderately, 4 - Very much) [I feel indecisive]	Please mark each item according to how you feel right now. (1 - Not at all, 2 - Somewhat, 3 - Moderately, 4 - Very much) [ I feel upset]	Please mark each item according to how you feel right now. (1 - Not at all, 2 - Somewhat, 3 - Moderately, 4 - Very much) [I feel frightened ]	Please mark each item according to how you feel right now. (1 - Not at all, 2 - Somewhat, 3 - Moderately, 4 - Very much) [I am worried]	Direct	Reverse	D-R	50+D-R	SHORT SURVEY1	Exit questions	Please mark each item according to how you feel right now. (1 - Not at all, 2 - Somewhat, 3 - Moderately, 4 - Very much) [ I feel steady]	Please mark each item according to how you feel right now. (1 - Not at all, 2 - Somewhat, 3 - Moderately, 4 - Very much) [I feel secure]	Please mark each item according to how you feel right now. (1 - Not at all, 2 - Somewhat, 3 - Moderately, 4 - Very much) [I feel nervous]	Please mark each item according to how you feel right now. (1 - Not at all, 2 - Somewhat, 3 - Moderately, 4 - Very much) [I am relaxed ]	Please mark each item according to how you feel right now. (1 - Not at all, 2 - Somewhat, 3 - Moderately, 4 - Very much) [I feel at ease]	Please mark each item according to how you feel right now. (1 - Not at all, 2 - Somewhat, 3 - Moderately, 4 - Very much) [ I feel satisfied]	Please mark each item according to how you feel right now. (1 - Not at all, 2 - Somewhat, 3 - Moderately, 4 - Very much) [I feel strained]	Please mark each item according to how you feel right now. (1 - Not at all, 2 - Somewhat, 3 - Moderately, 4 - Very much) [I feel content ]
1	1	1	23	1	2	2	1	1	1	1	1	2	2	1	1	3	3	2	3	3	4	4	2	2	3	3	3	2	2	4	2	1	2	2	3	24	29	-5	45	16		2	3	1	2	3	4	1	2
2	1	2	39	2	1	2	24	2	2	2	1	2	2	1	1	1	1	1	2	2	3	1	2	2	2	2	2	2	1	4	3	3	3	4	2	22	21	1	51	13		1	1	1	2	1	2	1	2
3	1	2	37	2	1	2	3	2	1	1	1	2	2	1	3	2	2	1	2	2	2	1	2	2	1	2	1	2	1	2	1	2	2	1	3	14	20	-6	44	12		2	2	1	2	2	3	1	2
4	1	2	36	2	1	1	9	1	1	1	1	2	2	1	2	2	3	3	2	2	2	1	3	4	1	1	2	1	3	4	2	3	2	3	2	22	24	-2	48	12		2	1	2	3	2	3	1	2
5	1	2	38	2	2	2	1	1	2	2	1	2	2	1	2	2	3	1	2	2	3	2	2	1	3	2	3	1	2	2	3	2	2	3	2	23	20	3	53	13		2	3	2	1	2	3	2	3
6	1	1	29	1	1	1	0	1	1	1	1	2	2	1	1	2	2	1	2	2	2	1	4	2	3	2	2	2	2	2	2	3	2	3	2	21	22	-1	49	14		1	2	1	2	2	1	1	2
7	1	1	32	1	1	2	2	1	1	1	1	2	2	1	0	3	3	3	2	2	3	1	3	2	2	3	1	1	1	2	2	1	2	2	2	17	24	-7	43	13		2	2	2	2	2	2	1	2
8	1	2	30	2	2	2	4	2	1	1	1	2	1	3	0	2	2	3	2	2	2	3	2	2	3	2	3	2	3	2	3	3	3	3	3	30	20	10	60	15		1	2	1	2	2	1	1	2
9	1	1	32	1	1	2	24	1	2	1	1	2	2	1	3	3	3	3	2	2	3	3	3	2	2	2	2	1	2	2	3	3	2	2	1	23	23	0	50	12		2	1	1	2	1	2	1	1
10	1	2	27	2	2	2	1	2	1	1	1	2	2	1	2	2	1	1	2	1	2	1	2	1	2	1	2	1	3	4	2	2	3	3	2	21	17	4	54	12		2	1	1	1	2	2	1	4
11	1	2	30	2	1	2	23	2	1	1	1	2	2	1	2	1	1	1	2	1	2	1	1	1	4	1	1	1	1	4	1	1	1	1	1	13	15	-2	48	7		1	1	1	2	1	2	1	1
12	1	2	33	2	2	2	0	2	1	1	1	2	2	1	1	2	2	3	2	2	2	1	3	3	3	3	2	2	2	4	2	3	2	2	2	22	25	-3	47	14		2	2	2	2	2	3	3	3
13	1	2	34	2	1	2	2	1	1	1	1	2	2	1	2	2	1	1	3	2	1	2	2	2	3	2	2	1	1	1	2	3	3	2	1	20	17	3	53	13		2	1	1	2	1	1	1	1
14	1	2	30	2	3	2	3	2	2	2	1	2	2	1	1	1	2	4	1	2	1	4	2	1	2	2	1	2	1	4	2	3	2	3	2	24	18	6	56	10		1	1	3	3	1	2	1	1
15	1	1	29	1	2	2	12	1	1	1	1	2	2	1	0	3	1	4	1	2	1	3	1	1	3	1	4	1	2	1	4	4	4	4	4	36	13	23	73	15		1	1	2	1	1	1	3	1
16	1	1	26	1	2	2	0	1	1	1	1	2	2	1	0	2	1	2	3	3	4	2	3	2	3	2	3	1	3	4	1	3	2	3	2	24	25	-1	49	15		3	3	2	3	4	3	1	3
17	1	1	37	1	1	2	24	1	3	3	1	2	2	1	1	2	3	1	2	3	2	2	3	1	1	3	2	1	3	2	2	2	2	1	3	19	22	-3	47	15		2	1	1	2	1	3	1	2
18	1	1	27	1	1	2	3	1	1	1	1	2	2	1	0	2	1	2	1	1	2	3	1	1	2	1	1	1	2	4	1	3	2	2	3	21	15	6	56	9		2	2	1	2	2	2	1	2
19	1	2	35	2	2	2	2	2	1	1	1	2	2	1	2	1	1	1	2	2	2	1	2	1	3	2	3	1	1	3	3	1	1	3	3	20	17	3	53	13		2	2	2	2	2	1	1	2
20	1	1	22	1	2	2	13	1	1	1	1	1	2	1	0	1	1	1	1	1	1	1	4	1	1	1	1	1	1	1	1	1	4	1	1	13	13	0	50	12		2	2	1	2	2	4	3	2
21	1	1	31	1	3	2	4	1	1	1	1	2	2	1	0	2	2	1	2	2	3	2	2	3	2	4	1	1	2	3	2	2	3	2	2	19	24	-5	45	14		2	2	1	2	1	1	1	1
22	1	1	29	1	3	2	3	2	3	3	1	2	2	1	1	2	1	1	1	1	2	1	1	1	1	2	1	1	1	2	1	3	1	1	1	12	14	-2	48	7		2	1	1	1	2	1	1	1
23	1	2	32	2	1	2	2	2	1	1	1	2	2	1	0	2	2	2	2	1	2	2	1	2	2	1	3	2	2	2	3	2	3	3	2	24	17	7	57	12		1	1	2	1	1	1	2	1
24	1	2	32	2	2	1	6	1	1	1	1	2	2	1	2	2	2	1	1	2	2	1	1	2	2	1	3	1	1	1	3	2	2	3	2	20	15	5	55	10		2	2	1	2	2	2	1	2
25	1	1	30	1	1	1	1	1	1	1	1	2	2	1	3	2	2	2	3	3	2	2	2	2	3	3	2	3	3	3	2	2	2	3	3	24	25	-1	49	15		3	3	3	4	4	4	1	2
26	1	1	29	1	2	1	4	1	1	1	1	2	2	1	0	3	2	3	3	2	3	1	3	2	3	3	2	3	3	4	2	3	3	3	1	24	28	-4	46	15		1	1	1	2	2	2	1	4
27	1	1	23	1	2	2	1	1	1	1	1	2	2	1	0	1	1	3	1	1	1	2	1	1	2	2	2	1	2	4	1	2	3	2	2	21	14	7	57	11		1	1	1	1	1	4	1	1
28	1	1	26	1	1	1	2	1	1	1	1	2	2	1	1	2	2	1	3	3	3	1	4	3	2	3	2	3	2	4	1	3	2	2	2	18	30	-12	38	16		1	1	3	3	2	2	2	2
29	1	1	27	1	2	2	2	1	3	3	1	2	2	1	2	2	1	2	2	1	2	1	1	1	1	2	2	1	1	1	3	2	2	3	2	19	14	5	55	11		1	1	1	2	2	2	1	1
30	1	2	32	2	2	1	3	2	1	1	1	2	2	1	5	2	2	3	2	2	2	3	2	2	3	2	3	2	3	2	3	3	3	3	3	30	20	10	60	15		2	2	3	2	2	2	3	2
31	1	2	37	2	1	2	7	1	1	1	1	2	2	1	0	2	1	2	1	2	1	3	2	1	1	1	2	1	1	1	3	1	3	1	1	18	13	5	55	10		1	3	1	2	1	1	1	3
32	1	1	24	1	1	2	3	1	1	1	1	2	2	1	1	2	1	3	2	1	2	3	1	2	4	1	3	2	3	1	2	2	3	3	2	28	15	13	63	12		1	1	1	2	3	3	1	2
33	1	2	27	2	2	2	5	2	1	1	1	2	2	1	0	2	2	3	2	2	2	1	2	2	2	2	2	2	2	2	2	3	2	3	3	23	20	3	53	13		2	2	3	2	2	2	1	2
34	1	1	40	1	3	1	3	2	4	4	1	2	2	1	1	2	2	1	2	2	1	3	1	2	3	2	3	1	2	3	1	3	1	3	4	24	18	6	56	13		1	1	1	1	1	1	1	1
35	1	1	27	1	3	2	24	1	1	2	1	2	2	1	0	1	1	2	1	2	2	3	2	2	3	2	3	2	3	3	3	1	3	3	3	27	18	9	59	14		2	4	3	2	4	2	3	3
36	1	1	32	1	3	2	5	2	3	3	1	2	2	1	0	3	3	2	3	3	3	2	3	3	2	3	2	3	2	3	2	2	2	2	2	20	30	-10	40	15		2	2	3	2	2	2	3	2
37	1	1	33	1	1	2	2	2	2	2	1	2	2	1	4	2	2	3	2	2	2	3	2	2	2	2	1	1	2	2	3	3	3	2	4	26	19	7	57	14		3	3	1	2	2	3	1	3
38	1	1	28	1	2	2	1	1	2	2	1	2	2	1	0	1	1	4	1	2	1	2	1	2	3	2	3	3	2	4	2	2	3	3	4	28	18	10	60	14		1	1	1	1	1	1	1	1
39	1	1	25	1	3	2	6	2	2	2	1	2	2	1	0	2	2	2	3	4	2	2	3	3	2	3	2	2	3	3	2	3	3	3	3	25	27	-2	48	17		3	3	2	2	3	3	2	2
40	1	1	33	1	2	1	22	1	1	1	1	2	2	1	0	2	2	2	4	3	3	4	2	3	3	2	4	3	2	2	2	3	3	2	4	29	26	3	53	19		2	4	3	2	2	3	3	3
41	1	2	35	2	1	1	1	1	1	1	1	2	2	1	2	2	2	1	3	3	2	3	2	2	2	2	1	1	1	4	3	3	3	4	4	25	23	2	52	15		1	1	1	1	1	1	1	2
42	1	1	25	1	2	2	0	1	1	1	1	2	2	1	0	2	2	1	2	2	3	3	2	3	3	3	2	2	2	3	2	1	3	1	2	20	24	-4	46	14		2	1	1	2	1	2	1	1
43	1	1	27	1	2	2	23	2	2	2	1	2	2	1	0	4	2	2	3	2	3	2	2	2	2	2	2	1	1	2	2	3	3	2	3	22	23	-1	49	15		2	1	1	2	1	3	1	1
44	1	1	20	1	2	2	0	2	1	1	1	2	2	1	1	1	1	1	1	2	1	1	1	2	1	1	3	1	1	4	1	2	3	3	1	17	15	2	52	10		2	1	1	2	1	3	1	1
45	1	1	26	1	1	2	3	1	1	1	1	2	2	1	4	2	2	2	2	2	2	1	2	2	3	2	2	1	3	2	3	3	3	3	3	26	19	7	57	14		1	1	2	1	1	1	1	1
46	1	2	29	2	1	2	8	2	1	1	1	2	2	1	2	1	1	1	3	1	2	1	2	1	3	1	3	1	2	4	2	3	3	3	1	22	17	5	55	13		1	1	1	1	1	1	4	1
47	1	1	34	1	2	2	6	1	1	1	1	2	2	1	2	2	2	1	2	2	3	3	2	2	3	2	3	2	3	2	2	3	2	3	2	25	21	4	54	13		2	2	1	2	2	2	1	2
48	1	1	35	1	1	2	3	2	1	1	1	1	2	1	3	4	4	2	4	4	4	1	3	3	3	2	3	1	4	4	3	4	4	4	4	32	33	-1	49	20		4	1	1	4	4	4	3	4
49	1	1	28	1	1	2	14	1	1	1	1	2	2	1	4	2	1	2	1	2	2	2	2	2	2	3	2	2	2	3	1	2	2	2	2	19	20	-1	49	12		2	2	1	2	2	2	1	2
50	1	2	35	2	2	2	7	2	4	4	1	1	2	1	1	2	2	1	2	2	3	1	2	3	3	2	3	2	2	3	3	2	3	2	2	22	23	-1	49	14		2	2	1	2	2	2	1	2
51	1	1	32	1	1	1	24	2	1	1	1	2	2	1	0	2	1	1	2	2	2	3	2	4	2	3	2	1	2	4	2	1	3	3	3	22	23	-1	49	15		1	1	1	1	1	1	1	1
52	1	2	33	2	3	2	7	2	3	3	1	2	2	1	0	1	1	1	1	1	2	1	2	1	1	1	1	1	2	2	3	2	3	2	2	18	13	5	55	10		3	2	1	3	3	3	1	2
53	1	2	39	2	3	1	1	2	2	2	1	2	2	1	3	1	1	3	2	1	2	3	1	2	2	1	3	2	1	2	1	2	3	3	2	23	15	8	58	12		1	1	1	1	1	1	1	1
54	1	1	30	1	3	2	7	2	3	3	1	2	2	1	1	2	2	2	2	2	3	3	2	2	2	2	2	2	2	2	2	2	2	2	2	21	21	0	50	12		3	3	2	3	2	3	2	3
55	1	1	33	1	2	2	3	2	2	2	1	2	2	1	2	1	2	1	2	2	1	3	1	2	3	1	3	1	3	2	3	3	2	3	2	26	15	11	61	11		1	2	1	1	2	2	1	1
56	1	2	38	2	1	1	2	2	2	2	1	2	2	1	2	2	2	2	2	2	2	3	2	1	2	1	3	1	2	2	1	2	2	2	2	21	17	4	54	12		1	1	2	1	1	2	1	2
57	1	2	27	2	2	2	3	2	1	1	1	2	2	1	2	1	1	1	2	2	2	1	2	2	1	2	4	2	1	2	3	3	3	2	4	23	18	5	55	17		1	1	1	1	1	1	1	1
58	1	1	30	1	1	2	7	2	1	1	1	2	2	1	2	2	1	1	2	2	2	2	2	2	3	1	3	2	1	3	3	3	2	3	3	24	19	5	55	13		2	2	1	2	2	2	1	3
59	1	2	41	2	2	2	22	1	4	4	1	2	2	1	0	2	2	2	2	2	2	3	2	2	2	2	2	3	2	2	3	3	3	2	3	25	21	4	54	14		2	2	1	2	2	2	1	2
60	1	1	26	1	2	2	2	2	1	1	1	2	2	1	0	4	1	3	2	2	2	1	2	3	2	1	2	1	2	2	2	3	3	2	2	22	20	2	52	12		1	2	1	1	2	1	1	2
61	1	2	38	2	1	1	22	2	2	2	1	2	1	11	1	2	2	3	2	2	2	2	2	2	3	2	3	2	4	2	2	3	2	2	2	26	20	6	56	13		2	2	2	2	2	2	3	2
62	1	1	37	1	2	2	24	1	2	2	1	2	2	1	1	1	3	1	3	1	2	3	2	2	3	2	3	2	3	2	1	2	3	1	1	21	20	1	51	14		2	1	1	1	2	1	1	1
63	1	1	30	1	1	2	5	2	1	1	1	2	2	1	1	3	1	1	2	1	3	3	1	2	4	2	4	1	3	3	3	2	1	3	2	26	19	7	57	12		2	1	1	3	1	2	1	2
64	1	1	36	1	2	2	12	2	1	1	1	2	2	1	1	1	1	1	1	2	1	1	1	1	1	1	2	1	1	2	2	1	2	1	1	13	12	1	51	8		2	1	1	3	1	2	1	2
65	1	1	36	1	2	2	8	2	2	2	1	2	2	1	1	2	2	3	2	1	2	4	2	2	3	2	3	2	3	3	3	2	2	3	3	29	20	9	59	14		2	2	1	2	2	2	1	2
66	1	1	33	1	2	2	13	1	3	3	1	2	2	1	1	2	2	3	2	2	2	3	2	2	4	2	3	2	1	4	3	3	3	1	4	28	22	6	56	16		1	1	2	2	2	2	3	2
67	1	1	34	1	3	2	6	1	2	2	1	2	2	1	1	2	1	3	1	2	1	3	1	1	4	1	3	1	2	4	3	3	2	2	1	26	15	11	61	9		1	2	1	2	1	2	1	1
68	1	2	40	2	1	2	21	2	1	1	1	2	2	1	2	2	2	2	2	2	2	2	2	3	2	2	1	1	2	2	1	3	2	2	1	18	20	-2	48	10		2	2	1	1	1	2	1	2
69	1	2	29	2	1	2	2	2	1	1	1	2	2	1	1	1	2	1	3	1	2	1	3	1	1	2	1	1	2	1	1	2	1	2	1	13	17	-4	46	11		2	1	1	2	1	1	1	2
70	1	2	37	2	1	1	1	1	2	2	1	2	2	1	3	1	1	1	2	2	2	3	2	1	3	2	1	2	3	4	3	3	3	1	2	23	19	4	54	12		1	1	1	1	1	1	1	2
71	1	1	39	1	2	1	24	2	3	3	1	2	2	1	1	3	2	1	2	3	4	3	2	3	2	3	2	2	2	3	3	3	3	4	3	26	27	-1	49	15		3	3	1	3	3	4	1	3
72	1	1	30	1	1	1	3	2	1	1	1	2	2	1	2	2	2	1	1	2	2	1	2	3	1	2	1	2	1	3	1	3	2	3	1	15	21	-6	44	9		3	3	1	1	2	3	1	2
73	1	2	42	2	1	2	1	1	1	1	1	1	2	1	3	3	2	1	3	2	3	1	1	3	2	1	2	1	2	1	2	1	3	1	3	18	20	-2	48	13		3	1	1	2	1	2	1	1
74	1	2	32	2	2	2	1	1	1	1	1	2	2	1	0	2	2	2	2	2	3	1	2	2	1	2	1	2	2	4	3	1	3	3	2	19	23	-4	46	12		1	1	1	2	2	2	1	4
75	1	1	25	1	2	1	2	2	1	1	1	2	2	1	0	2	2	3	2	2	2	2	3	3	2	3	3	2	1	4	2	3	2	2	3	23	25	-2	48	16		1	1	1	2	1	1	1	2
76	1	1	30	1	1	2	24	2	1	1	1	2	2	1	0	2	2	3	2	2	2	3	2	2	3	2	3	2	3	2	3	3	3	3	3	30	20	10	60	15		2	2	3	2	2	2	3	2
77	1	1	30	1	3	2	3	2	4	4	1	2	2	1	1	4	3	1	2	3	2	2	3	3	3	3	2	2	3	2	2	3	3	2	2	23	27	-4	46	15		3	2	2	1	3	2	2	2
78	1	1	26	1	1	1	2	2	2	2	1	2	2	1	2	2	2	3	2	2	2	4	2	2	3	2	3	2	1	4	4	3	3	3	3	30	22	8	58	15		2	2	1	2	2	2	1	2
79	1	1	34	1	1	1	2	1	1	1	1	2	2	1	3	2	2	2	3	3	2	2	3	3	2	3	2	2	2	3	2	2	2	2	2	20	26	-6	44	15		2	2	1	2	2	3	1	3
80	1	1	27	1	1	2	6	1	1	1	1	2	2	1	5	2	1	3	1	2	2	1	1	2	1	2	1	2	1	1	2	3	2	1	2	17	16	1	51	9		2	1	1	2	3	1	1	2
81	1	2	42	2	3	2	0	2	2	2	1	2	2	1	0	2	2	1	2	2	3	3	2	3	3	2	1	2	1	3	3	3	4	3	2	24	23	1	51	13		2	2	1	2	2	2	1	2
82	1	1	30	1	2	1	22	2	3	2	1	2	2	1	0	2	3	2	2	4	3	1	3	3	2	3	2	2	2	4	3	2	2	2	2	20	29	-9	41	14		2	3	1	3	2	2	1	3
83	1	2	38	2	2	2	1	1	1	1	1	2	2	1	1	2	2	3	2	2	3	3	2	2	3	2	2	3	3	3	3	3	4	3	2	29	23	6	56	14		1	1	1	1	1	2	1	1
84	1	2	51	2	2	2	1	2	4	4	1	2	2	1	0	2	2	3	2	2	2	2	2	2	3	2	1	1	3	2	3	3	3	3	3	27	19	8	58	13		2	1	3	2	2	3	2	2
85	1	3	26	1	1	2	2	1	3	3	1	2	2	1	0	2	2	1	1	1	2	1	2	2	1	2	3	1	1	4	3	3	2	3	3	21	19	2	52	13		1	1	1	1	2	2	1	2
86	1	2	36	2	1	2	2	1	1	1	1	2	2	1	5	1	1	1	2	1	1	1	1	2	1	2	3	1	3	2	3	2	2	3	1	20	14	6	56	11		2	1	1	1	2	1	1	4
87	1	2	27	2	1	2	13	1	1	1	1	2	2	1	1	2	1	1	1	2	1	1	1	2	3	1	2	1	3	1	3	2	2	3	1	21	13	8	58	8		1	1	1	1	1	1	1	1
88	1	2	22	2	2	2	0	1	2	2	1	2	2	1	0	2	2	1	2	2	2	1	2	2	3	2	1	2	1	2	3	3	2	3	2	20	20	0	50	11		2	2	1	2	2	2	1	2
89	1	2	35	2	2	2	4	2	1	1	1	2	2	1	1	2	2	3	2	2	2	2	2	2	2	2	2	1	1	3	2	2	3	2	2	21	20	1	51	13		2	2	3	2	2	2	3	2
90	1	1	25	1	2	2	5	1	2	2	1	2	2	1	2	1	1	4	3	1	2	4	1	1	1	1	3	2	3	4	3	3	2	3	2	28	17	11	61	12		1	1	1	2	2	2	1	2
91	1		30	1	1	2	1	2	1	1	1	2	2	1	2	2	2	1	3	2	2	1	3	3	2	3	2	2	1	4	3	1	2	2	2	17	26	-9	41	15		4	3	1	4	4	4	1	3
92	1	1	29	1	3	2	2	2	3	3	1	2	2	1	0	2	2	3	2	2	2	3	2	2	1	2	3	2	1	4	1	3	2	3	1	21	22	-1	49	12		2	2	1	2	2	2	1	2
93	1	4	18	1	2	2	1	1	3	3	1	2	2	1	2	1	2	3	1	3	1	1	1	2	4	3	1	1	1	4	2	3	3	2	1	21	19	2	52	10		1	1	1	1	1	1	1	1
94	1	2	39	2	2	2	3	2	2	2	1	2	1	1	1	4	3	2	2	2	2	3	2	2	3	2	3	2	3	2	3	3	3	3	3	29	23	6	56	15		4	3	2	3	3	3	2	3
95	1	1	26	1	1	1	3	2	1	1	1	2	2	1	2	2	2	1	3	3	3	1	3	3	3	3	2	2	1	4	1	1	2	2	2	16	28	-12	38	15		3	3	2	3	3	3	2	3
96	1	1	34	1	1	1	0	1	1	1	1	2	2	1	2	2	1	1	1	2	2	4	2	1	3	1	3	1	2	3	3	4	3	3	2	28	16	12	62	12		1	1	1	1	1	1	1	1
97	1	1	32	1	1	1	2	1	2	2	1	2	2	1	1	2	2	1	2	2	2	1	2	2	1	2	1	2	1	2	3	1	3	3	1	16	20	-4	46	11		2	2	1	2	2	2	1	2
98	1	2	38	2	2	1	13	2	3	3	1	2	2	1	1	2	1	2	3	2	2	3	2	2	3	2	2	1	2	4	3	3	3	2	1	24	21	3	53	13		2	1	1	2	2	2	1	2
99	1	1	27	1	1	2	1	1	1	1	1	2	2	1	2	2	2	3	2	2	2	3	2	2	3	2	3	2	3	2	3	3	3	3	3	30	20	10	60	15		2	2	3	2	2	2	3	2
100	1	2	44	2	1	2	4	2	2	2	1	2	2	1	5	2	2	2	2	2	2	2	2	2	3	2	1	2	3	3	2	3	2	3	3	24	21	3	53	12		3	2	2	2	2	3	1	2
101	1	2	38	2	2	2	14	2	1	1	1	2	2	1	1	2	1	3	2	1	2	3	1	1	3	1	3	1	2	4	3	2	3	4	2	28	16	12	62	12		1	1	1	1	1	1	1	1
102	1	2	40	2	2	2	24	1	4	3	1	2	2	1	0	1	1	3	1	2	1	3	1	1	4	2	3	1	3	2	2	2	3	2	3	28	13	15	65	13		2	1	1	1	2	1	1	1
103	1	1	31	1	1	2	6	2	1	1	1	2	2	1	0	1	1	2	3	2	1	3	2	1	3	1	2	1	3	2	2	2	2	2	2	23	15	8	58	12		2	2	1	2	2	2	1	2
104	1	1	34	1	1	2	2	2	2	2	1	2	2	1	4	3	3	3	3	3	2	2	3	4	2	2	2	3	3	4	2	2	2	2	3	23	30	-7	43	15		3	3	2	2	2	2	3	2
105	1	1	34	1	1	1	1	1	1	1	1	2	2	1	2	2	2	2	2	2	2	1	2	2	3	2	3	2	2	2	1	2	1	1	2	18	20	-2	48	12		1	1	1	2	3	4	1	3
106	1	1	30	1	1	2	2	2	2	2	1	2	2	1	4	3	2	1	3	2	3	2	2	3	3	3	1	3	2	3	2	2	2	2	2	19	27	-8	42	13		3	3	2	3	3	3	2	3
107	1	2	34	2	2	2	1	1	2	2	1	2	2	1	1	2	1	1	1	2	1	2	1	2	1	1	3	1	1	1	1	2	1	3	1	16	13	3	53	8		2	1	1	1	2	1	1	2
108	1	1	31	1	3	2	3	1	3	3	1	2	2	1	0	1	1	2	1	1	1	1	1	1	1	1	1	1	1	4	1	1	1	4	1	14	13	1	51	6		1	2	1	1	2	2	1	1
109	1	1	38	1	1	1	2	1	1	1	1	2	2	1	4	4	4	2	4	4	4	1	4	4	3	3	3	2	2	4	3	1	2	3	3	23	37	-14	36	19		2	3	1	2	1	3	3	1
110	1	1	40	1	1	1	0	1	3	3	1	2	2	1	0	1	1	1	1	2	2	1	1	2	1	2	1	2	1	4	3	3	2	3	1	17	18	-1	49	8		1	1	1	1	1	1	1	1
111	1	1	33	1	3	2	4	2	3	3	1	2	2	1	2	1	2	2	1	3	1	3	1	1	1	2	2	1	1	2	3	2	2	1	3	20	15	5	55	11		2	2	1	1	2	2	1	2
112	1	2	38	2	1	2	2	1	1	1	1	2	2	1	4	2	2	1	2	2	2	3	2	2	1	2	2	2	1	2	1	2	3	3	1	18	20	-2	48	12		2	2	1	2	2	2	1	2
113	1	1	29	1	1	1	1	1	2	2	1	2	2	1	4	1	2	1	1	2	1	1	1	1	1	1	1	1	1	4	1	2	1	1	1	11	15	-4	46	6		2	1	1	2	1	1	1	1
114	1	1	26	1	2	2	5	2	1	1	1	2	2	1	1	2	1	1	2	2	1	1	2	1	3	4	1	1	2	4	3	1	2	4	1	19	20	-1	49	12		2	1	1	2	1	2	1	1
115	1	2	33	2	2	2	0	2	2	2	1	2	2	1	2	1	1	1	3	1	2	1	1	2	1	2	1	1	1	3	1	3	2	2	1	14	17	-3	47	10		1	1	1	3	1	2	1	3
116	1	1	29	1	1	2	4	1	2	2	1	2	2	1	3	2	1	2	2	1	3	2	1	2	2	1	1	1	2	3	1	2	1	2	1	16	17	-1	49	7		2	1	1	2	1	3	1	1
117	1	1	26	1	2	2	5	1	1	1	1	2	2	1	0	1	1	3	1	2	1	4	2	1	1	2	1	1	2	4	2	1	1	3	2	20	16	4	54	9		1	2	1	2	1	2	1	1
118	1	1	30	1	1	2	2	1	1	1	1	1	2	1	2	3	2	3	2	1	2	1	1	1	2	3	2	1	2	3	2	1	3	2	3	21	19	2	52	14		2	2	1	2	2	3	1	2
119	1	1	35	1	1	1	1	2	1	1	1	2	2	1	0	3	3	4	4	4	4	1	4	3	3	3	3	2	3	4	3	3	2	3	2	27	34	-7	43	18		1	1	4	1	1	1	4	1
120	1	2	22	2	1	2	5	2	3	3	1	2	2	1	1	2	1	4	1	1	1	4	1	1	1	3	1	1	1	4	1	1	1	1	1	16	16	0	50	8		1	1	1	1	1	1	1	1
121	1	2	31	2	2	2	3	1	2	2	1	2	2	1	1	1	1	3	1	2	1	1	3	1	3	1	1	2	1	3	2	3	3	2	1	20	16	4	54	10		1	2	1	2	1	3	1	1
122	1	2	29	2	1	2	3	2	1	1	1	2	2	1	4	2	2	1	2	2	2	1	2	2	2	1	3	1	2	1	2	3	3	1	2	20	17	3	53	13		1	1	1	1	1	1	1	1
123	1	1	24	1	2	2	7	2	1	1	1	2	2	1	0	2	2	1	2	2	2	2	2	2	2	2	3	2	3	2	3	3	3	3	3	26	20	6	56	15		2	2	3	2	2	2	3	2
124	1	2	38	2	3	2	2	1	4	5	1	2	2	1	0	1	1	1	2	1	2	1	4	1	1	1	1	1	1	2	1	2	1	1	2	12	16	-4	46	11		2	1	1	2	1	1	1	2
125	1	1	30	1	1	2	2	2	2	1	1	2	2	1	1	2	2	1	2	2	3	2	2	3	2	2	2	1	3	3	1	1	2	2	2	18	22	-4	46	12		1	3	1	2	1	3	2	3
126	1	1	42	1	1	2	4	2	2	2	1	2	2	1	2	2	2	1	2	2	2	1	2	2	2	2	2	2	2	2	1	3	1	3	3	19	20	-1	49	12		2	3	1	2	2	2	1	2
127	1	1	27	1	2	1	11	1	2	2	1	2	2	1	0	3	2	1	2	2	3	1	2	3	2	3	1	1	1	4	4	1	3	1	3	18	25	-7	43	14		3	1	1	1	1	3	1	1
128	1	1	42	1	2	2	3	1	4	4	1	2	2	1	0	1	1	4	1	1	1	1	1	1	4	2	2	1	2	2	2	2	2	2	2	23	12	11	61	10		2	1	1	2	1	1	1	2
129	1	1	31	1	1	2	1	2	2	2	1	2	2	1	4	1	1	1	1	1	1	1	1	1	1	1	1	1	1	1	3	3	4	3	1	19	10	9	59	9		1	2	1	2	1	2	1	1
130	1	1	34	1	1	1	1	2	2	2	1	2	2	1	3	2	2	1	2	2	2	2	2	2	3	2	2	2	2	2	1	3	4	3	2	23	20	3	53	14		2	2	1	2	2	2	1	2
131	1	2	31	2	2	2	2	1	1	1	1	2	2	1	1	2	2	3	2	2	2	3	2	2	3	2	3	2	3	2	3	3	3	3	3	30	20	10	60	15		3	3	2	3	3	3	2	3
132	1	1	26	1	1	2	1	1	1	1	1	2	2	1	4	2	2	2	3	3	2	2	2	2	2	2	1	2	2	2	1	2	2	2	2	18	22	-4	46	12		2	2	1	2	2	3	1	2
133	1	1	31	1	3	2	4	2	1	1	1	2	2	1	0	2	1	2	2	1	2	2	3	2	3	1	2	2	1	3	3	4	2	3	2	24	19	5	55	12		1	2	1	3	2	1	1	1
134	1	1	28	1	1	2	14	1	1	1	1	2	2	1	0	2	2	1	2	2	4	2	2	3	3	2	1	2	2	4	3	2	3	2	4	23	25	-2	48	14		2	2	1	2	2	3	1	3
135	1	1	26	1	1	2	6	1	1	1	1	2	2	1	1	1	2	3	2	3	1	4	3	1	3	1	2	2	1	3	2	2	3	3	3	26	19	7	57	14		3	1	1	3	3	4	2	3
136	1	1	42	1	2	2	24	1	3	3	1	2	2	1	1	2	3	3	3	3	2	3	3	3	2	3	3	2	3	2	3	2	4	2	3	28	26	2	52	19		1	2	1	3	3	3	3	2
137	1	2	35	2	1	2	21	1	2	1	1	2	2	1	2	2	2	1	3	1	3	1	2	1	1	2	1	1	3	1	2	3	2	3	1	18	18	0	50	11		2	1	1	2	1	2	1	2
138	1	2	37	2	2	2	5	2	1	1	1	2	2	1	2	1	1	1	1	2	1	1	4	1	1	1	1	1	1	4	2	4	1	3	2	17	17	0	50	10		1	1	1	1	2	1	1	2
139	1	1	24	1	1	1	4	1	1	1	1	2	2	1	0	1	2	3	3	2	1	3	1	2	2	2	1	3	2	1	3	2	2	3	2	23	18	5	55	11		2	1	1	1	1	2	1	1
140	1	2	27	2	2	2	1	2	2	2	1	2	2	1	2	2	2	1	2	2	3	2	2	2	1	2	2	1	3	4	2	3	3	3	4	24	22	2	52	15		1	2	1	3	2	1	1	3
141	1	1	29	1	1	2	13	2	1	1	1	2	2	1	2	3	3	1	2	2	3	2	2	2	2	3	1	2	3	4	2	1	3	2	2	19	26	-7	43	13		3	2	1	2	2	3	1	3
142	1	1	21	1	1	2	6	2	4	4	1	2	2	1	4	2	2	3	2	4	2	3	2	2	3	2	3	2	3	2	3	3	3	3	3	30	22	8	58	15		1	2	1	1	2	4	1	1
143	1	1	29	1	2	1	7	1	1	1	1	2	2	1	2	3	2	2	3	4	3	2	3	4	4	3	2	2	3	4	1	4	4	4	4	30	31	-1	49	19		3	3	2	2	4	4	2	2
144	1	2	33	2	1	2	2	1	1	1	1	2	2	1	1	1	2	1	1	2	1	1	1	2	4	1	3	1	1	2	1	3	1	2	1	18	14	4	54	8		2	2	1	2	2	3	1	1
145	1	1	31	1	2	2	1	1	2	2	1	2	2	1	0	3	3	3	3	2	3	2	3	3	2	2	2	3	2	3	2	3	2	3	2	23	28	-5	45	14		1	1	1	2	2	2	1	2
146	1	2	39	2	2	2	6	2	3	3	1	2	2	1	1	2	2	3	2	2	2	3	2	2	3	2	3	2	3	2	3	3	3	3	3	30	20	10	60	15		2	2	3	2	2	2	3	2
147	1	1	30	1	1	2	6	2	2	2	1	2	2	1	1	1	1	3	1	2	1	1	3	2	2	2	3	2	1	2	2	3	1	3	1	20	17	3	53	11		1	1	4	1	1	1	4	1
148	1	1	37	1	2	2	3	2	3	3	1	2	2	1	0	4	2	1	3	2	4	1	2	2	1	3	1	2	1	4	3	3	2	3	3	19	28	-9	41	14		1	2	1	2	2	1	1	1
149	1	2	37	2	2	2	4	2	2	2	1	2	2	1	0	2	2	3	2	2	3	2	2	4	2	2	2	3	2	4	4	3	3	2	3	26	26	0	50	14		2	2	1	2	2	1	2	2
150	1	1	29	1	2	2	2	2	2	1	1	2	2	1	0	2	2	2	2	3	4	1	3	3	3	3	3	3	2	3	2	3	3	4	3	26	28	-2	48	17		2	4	2	4	2	4	1	2
151	1	2	40	2	2	2	1	2	1	1	1	2	2	1	1	1	1	4	1	1	1	4	1	1	4	1	4	1	4	1	4	4	4	1	1	34	10	24	74	12		2	1	1	1	2	1	1	2
152	1	1	36	1	1	1	22	2	1	1	1	2	2	1	1	2	2	1	2	2	2	2	1	2	2	2	1	1	2	3	3	3	2	2	1	19	19	0	50	9		2	2	1	2	2	2	1	2
153	1	1	29	1	1	2	2	2	1	1	1	2	2	1	1	1	2	2	1	2	1	2	2	1	3	1	3	1	2	3	3	3	3	2	2	25	15	10	60	12		1	1	1	2	1	1	1	1
154	1	1	42	1	1	2	24	1	2	2	1	2	2	1	0	2	2	1	2	3	2	1	2	2	2	3	2	2	3	3	2	2	2	2	2	19	23	-4	46	13		2	2	1	2	2	2	1	2
155	1	2	30	2	1	2	3	1	1	1	1	2	2	1	2	2	2	2	2	1	2	1	1	2	2	1	3	1	1	2	1	1	1	2	2	16	16	0	50	10		3	3	1	2	2	3	1	3
156	1	2	27	2	1	2	2	2	1	1	1	2	2	1	2	1	2	4	1	3	3	4	2	1	3	3	2	1	2	2	3	2	2	3	2	27	19	8	58	12		1	1	1	2	2	2	1	2
157	1	1	29	1	1	2	1	1	1	1	1	2	2	1	3	2	1	1	2	1	3	1	2	1	1	2	1	1	2	1	1	2	1	3	1	14	16	-2	48	9		2	1	1	3	1	1	1	2
158	1	1	21	2	1	2	3	2	1	1	1	2	2	1	1	2	2	2	4	3	2	1	3	3	2	3	2	3	2	3	2	2	2	2	2	19	28	-9	41	16		2	3	3	4	3	3	2	3
159	1	1	28	1	2	2	3	2	1	1	1	2	2	1	0	2	2	1	2	2	2	1	2	2	1	2	1	2	1	4	3	4	3	3	1	19	22	-3	47	11		2	2	1	2	2	2	1	2
160	1	1	29	1	1	1	4	2	2	2	1	2	2	1	5	2	2	3	2	2	2	3	2	2	3	2	3	2	3	2	3	3	3	3	3	30	20	10	60	15		1	1	4	1	1	1	4	1
161	1	1	25	1	3	2	2	1	1	1	1	2	2	1	0	1	1	2	2	1	2	3	2	1	3	1	1	2	1	1	3	2	2	4	2	23	14	9	59	10		1	2	1	1	2	1	1	1
162	1	1	36	1	1	2	12	1	2	2	1	2	1	7	2	2	2	2	2	2	1	2	1	1	2	2	1	1	2	3	1	1	1	2	2	16	17	-1	49	9		1	1	1	1	1	1	2	2
163	1	2	32	1	2	2	4	1	2	2	1	2	2	1	0	2	1	1	1	1	2	1	1	2	1	1	1	1	1	3	1	3	4	3	1	17	15	2	52	9		2	1	1	1	1	2	1	1
164	1	1	28	1	1	1	2	2	1	1	1	2	2	1	1	1	3	3	1	2	2	1	1	2	1	2	2	1	3	2	3	4	3	1	1	22	17	5	55	10		1	1	1	1	1	1	1	2
165	1	1	35	1	2	2	1	2	2	2	1	1	2	1	1	2	2	3	3	3	3	2	3	2	2	3	1	2	3	3	3	2	2	2	3	23	26	-3	47	15		3	2	2	2	3	3	2	3
166	1	1	28	1	1	2	0	2	1	1	1	1	2	1	1	2	1	1	1	2	3	3	2	1	3	1	2	1	1	1	3	3	2	3	4	25	15	10	60	12		1	2	1	3	2	1	1	1
167	1	2	37	2	3	1	2	2	2	2	1	2	2	1	1	1	1	1	2	1	2	4	1	1	2	1	4	2	4	1	3	3	2	3	1	27	13	14	64	11		4	1	1	1	1	1	1	1
168	1	1	36	1	2	2	1	2	2	2	1	2	2	1	0	2	2	3	2	2	2	1	2	2	3	2	3	2	1	2	3	4	3	3	2	26	20	6	56	14		2	2	1	2	2	2	1	2
169	1	2	31	2	3	2	1	2	3	3	1	2	2	1	0	2	2	3	2	2	2	3	2	2	3	2	3	2	3	2	3	3	3	3	3	30	20	10	60	15		1	1	4	1	1	1	4	1
170	1	1	23	1	2	2	1	1	2	2	1	2	2	1	1	2	1	2	2	2	2	2	2	2	1	2	2	2	1	4	3	1	2	2	1	17	21	-4	46	11		2	2	1	2	2	2	2	2
171	1	1	32	1	1	1	3	2	2	2	1	2	2	1	3	2	2	1	3	2	2	1	3	2	3	2	3	1	1	4	1	1	1	3	3	18	23	-5	45	15		2	2	1	2	2	2	1	2
172	1	2	33	2	1	2	20	2	2	2	1	2	2	1	3	1	2	3	2	2	1	3	2	1	2	3	3	2	1	2	1	3	3	2	3	24	18	6	56	16		1	1	1	1	1	1	1	1
173	1	1	31	1	1	2	3	1	2	2	1	2	2	1	1	2	2	3	2	2	2	3	2	2	3	2	3	2	3	2	3	3	3	3	3	30	20	10	60	15		3	3	1	1	2	2	3	2
174	1	1	21	1	2	2	2	2	1	1	1	2	2	1	2	1	3	3	2	2	2	1	4	2	2	2	4	1	3	2	4	1	3	2	2	25	21	4	54	17		1	1	1	1	1	1	1	1
175	1	1	36	1	1	2	0	1	2	2	1	2	2	1	3	4	4	3	4	4	4	1	4	4	3	4	3	3	3	4	3	1	3	3	3	26	39	-13	37	21		3	3	2	4	4	4	1	4
176	1	2	37	2	2	2	1	2	3	3	1	2	2	1	1	2	2	1	2	2	2	1	2	2	1	2	3	2	1	3	1	3	4	3	1	19	21	-2	48	14		1	1	1	1	1	1	1	2
177	1	1	20	1	3	2	3	1	1	1	1	2	2	1	4	2	3	4	2	1	2	2	2	1	2	2	3	2	3	2	3	4	3	2	3	29	19	10	60	15		1	1	1	2	1	2	1	1
178	1	2	40	2	2	1	2	1	2	2	1	2	2	1	0	2	2	2	3	1	2	3	2	2	1	2	2	2	1	4	3	2	3	2	2	21	22	-1	49	14		2	2	1	3	2	3	1	2
179	1	1	28	1	1	1	11	2	1	1	1	2	2	1	2	2	2	2	2	2	2	2	2	2	2	4	2	1	2	4	2	2	1	2	2	19	23	-4	46	13		3	3	3	3	2	2	2	2
180	1	1	28	1	1	2	2	1	1	1	1	2	2	1	0	2	2	1	2	2	2	3	2	2	1	2	3	2	1	4	1	2	3	3	2	20	22	-2	48	14		2	2	1	2	2	2	1	2
181	1	2	32	2	1	2	6	1	1	1	1	2	2	1	2	2	1	1	2	2	2	1	2	1	2	2	1	1	3	2	3	3	2	2	1	19	17	2	52	10		1	1	1	3	1	2	2	1
182	1	2	28	2	1	2	3	1	1	1	1	2	2	1	2	1	2	2	3	2	2	2	2	3	1	2	1	2	2	3	3	3	3	2	1	20	22	-2	48	12		1	2	1	1	2	1	1	1
183	1	2	30	2	3	1	14	1	1	1	1	2	2	1	0	2	2	3	2	2	2	3	2	2	3	2	3	2	3	2	3	3	3	3	3	30	20	10	60	15		2	2	3	2	2	2	3	2
184	1	2	40	2	2	1	16	1	4	4	1	2	2	1	0	2	2	3	2	2	2	3	2	2	3	2	1	1	3	2	1	1	1	1	1	18	19	-1	49	9		2	2	3	2	2	2	1	2
185	1	1	24	1	2	2	2	1	1	1	1	2	2	1	1	1	2	3	2	2	2	3	2	2	3	2	3	2	3	2	3	3	3	3	3	30	19	11	61	15		2	2	3	2	2	2	3	2
186	1	1	25	1	1	2	3	1	1	1	1	2	2	1	3	1	1	1	1	1	1	1	1	1	1	1	1	1	1	1	1	1	1	2	1	11	10	1	51	6		1	1	1	1	1	1	4	1
187	1	1	27	1	2	2	2	1	1	1	1	2	2	1	0	2	2	3	2	2	2	2	2	2	3	2	1	2	1	4	1	1	1	1	1	15	22	-7	43	9		2	2	1	2	2	2	1	2
188	1	2	39	2	3	2	1	2	2	2	1	2	2	1	2	1	1	1	1	1	1	1	1	1	1	1	1	1	1	2	1	1	1	1	1	10	11	-1	49	6		1	3	1	2	2	1	1	2
189	1	1	28	1	1	2	4	1	1	1	1	2	2	1	0	1	1	1	1	1	1	1	1	1	1	1	1	1	1	2	1	1	1	1	1	10	11	-1	49	6		1	1	2	2	1	2	1	1
190	1	2	39	2	1	2	2	2	1	1	1	2	2	1	1	1	2	1	2	2	2	1	2	2	1	2	1	2	3	4	1	3	1	1	2	15	21	-6	44	10		2	2	3	2	2	2	1	2
191	1	1	33	1	1	2	13	2	1	1	1	2	2	1	1	3	2	1	2	2	3	1	1	1	1	2	1	1	1	4	1	1	1	4	1	13	21	-8	42	8		4	1	1	1	1	1	1	1
192	1	2	33	2	1	2	3	1	1	1	1	2	2	1	2	2	2	1	2	2	2	3	2	2	3	2	3	2	3	2	3	3	3	3	3	28	20	8	58	15		2	2	1	2	2	2	1	2
193	1	1	24	1	2	2	0	1	0	1	1	2	2	1	0	1	1	1	2	2	3	2	1	1	2	1	1	2	1	2	1	1	1	1	1	12	16	-4	46	7		1	3	2	2	2	3	1	2
194	1	1	32	1	1	1	23	2	2	2	1	2	2	1	3	2	2	3	2	2	2	3	2	2	3	2	3	2	3	2	3	3	3	3	3	30	20	10	60	15		4	4	1	4	3	3	2	1
195	1	2	26	2	2	2	1	1	2	2	1	2	2	1	1	2	1	2	2	1	2	3	2	1	2	2	2	2	1	4	2	1	2	2	1	18	19	-1	49	11		1	1	2	2	2	2	2	2
196	1	1	28	1	2	1	9	1	1	1	1	2	2	1	0	2	1	1	1	1	1	2	1	1	1	2	3	1	1	4	1	1	1	1	1	13	15	-2	48	9		1	3	1	3	2	1	3	4
197	1	1	35	1	3	2	7	1	6	6	1	2	2	1	0	1	1	1	1	1	1	1	1	1	1	1	1	1	4	4	1	1	1	1	1	13	13	0	50	6		3	2	1	3	3	4	1	3
198	1	1	26	1	2	2	4	2	1	1	1	2	2	1	0	2	2	3	3	3	3	3	3	2	3	4	2	2	3	4	2	1	2	2	2	23	28	-5	45	16		2	2	3	2	2	2	1	2
199	1	1	28	1	2	2	0	2	3	3	1	2	2	1	0	2	1	1	2	1	2	1	3	1	2	3	2	1	3	3	3	3	1	2	2	20	19	1	51	13		2	2	1	1	2	2	1	1
200	1	1	28	1	1	2	3	2	1	1	1	1	2	1	0	3	2	1	1	2	2	1	2	1	1	2	3	1	2	4	1	3	2	3	2	19	20	-1	49	12		1	2	1	1	2	1	1	2
201	1	1	34	1	1	2	2	1	1	1	1	2	2	1	2	1	1	3	1	1	1	1	1	1	1	1	3	1	1	1	1	2	2	3	3	20	10	10	60	11		1	1	1	1	1	1	1	1
202	1	2	26	2	3	2	4	1	2	1	1	2	2	1	0	2	2	1	2	3	2	2	2	2	3	2	1	1	2	3	1	2	2	2	1	17	21	-4	46	10		2	2	1	2	2	2	2	2
203	1	2	31	2	1	2	0	2	1	1	1	2	2	1	2	2	1	1	2	2	3	1	3	2	2	3	3	1	2	3	1	4	2	2	3	21	22	-1	49	16		2	2	1	3	3	3	3	2
204	1	1	34	1	1	2	1	1	2	2	1	2	2	1	0	2	1	1	2	2	1	1	2	2	1	2	1	1	1	2	1	3	3	2	3	17	17	0	50	13		2	2	1	2	2	2	1	2
205	1	1	31	1	2	2	2	1	1	1	1	2	2	1	1	2	1	1	2	2	1	3	3	1	3	2	1	2	1	3	2	3	4	3	1	22	19	3	53	13		1	1	1	1	2	1	1	2
206	1	2	38	2	2	2	2	1	2	2	1	2	2	1	1	2	2	1	2	2	2	1	2	2	1	2	2	2	1	3	3	3	4	3	2	21	21	0	50	14		2	2	1	2	2	2	1	2
207	1	2	29	2	2	2	1	1	1	1	1	2	2	1	1	2	1	3	1	2	3	1	1	2	1	2	2	1	1	4	3	1	2	2	3	19	19	0	50	11		1	2	2	1	1	1	4	1
208	1	1	31	1	1	1	1	2	2	2	1	2	2	1	2	2	2	2	3	3	3	2	3	3	2	3	2	2	2	3	2	1	2	2	2	19	27	-8	42	15		3	2	2	2	2	2	2	2
209	1	1	34	1	1	2	0	1	2	2	1	2	2	1	2	2	1	3	2	2	1	3	1	2	3	2	2	1	3	2	3	3	2	3	2	27	16	11	61	11		2	2	1	2	2	4	1	3
210	1	1	22	1	2	2	2	1	1	1	1	2	2	1	0	3	3	2	3	3	2	1	3	3	2	3	2	1	1	3	3	4	3	2	4	24	27	-3	47	18		3	3	2	3	3	3	2	3
211	1	1	38	1	2	1	1	1	4	4	1	2	2	1	0	1	1	2	2	2	2	1	3	1	4	4	1	3	1	4	1	4	3	2	1	20	23	-3	47	14		4	1	1	2	4	4	1	4
212	1	1	31	1	1	2	3	2	1	1	1	2	2	1	1	2	2	1	2	2	2	1	2	2	2	2	1	2	3	2	1	2	3	2	1	17	20	-3	47	11		4	2	1	2	2	2	1	2
213	1	1	25	1	2	2	1	1	1	1	1	2	2	1	1	1	1	3	1	1	1	3	3	2	3	3	3	1	4	2	3	3	3	3	3	31	16	15	65	16		3	1	4	4	3	1	3	2
214	1	1	36	1	1	2	3	2	3	3	1	2	2	1	2	3	4	3	4	1	2	3	4	4	1	4	1	1	4	4	1	1	1	1	1	17	31	-14	36	15		4	4	1	4	4	4	1	4
215	1	1	21	1	2	2	2	2	2	1	1	2	2	1	2	1	1	1	1	1	2	1	1	2	1	2	1	2	1	2	1	1	1	2	1	11	15	-4	46	7		1	1	1	1	1	1	1	4
216	1	1	41	1	3	1	8	2	2	2	1	2	2	1	2	2	2	1	2	2	2	1	2	2	2	2	3	2	2	4	1	1	1	1	1	14	22	-8	42	11		2	2	3	2	2	2	1	2
217	1	2	27	2	1	1	0	2	1	1	1	2	2	1	1	2	1	2	2	2	2	2	2	1	1	2	1	1	1	3	1	1	1	1	1	12	18	-6	44	9		2	2	2	2	2	2	2	2
218	1	1	32	1	2	2	24	1	1	1	1	2	2	1	2	2	1	1	1	1	3	1	3	3	2	1	1	1	1	4	1	1	2	2	2	14	20	-6	44	10		2	1	1	2	1	1	1	2
219	1	2	41	2	1	1	0	2	1	1	1	2	2	1	0	2	2	1	2	3	3	1	2	3	1	2	1	2	1	3	1	2	1	1	2	12	24	-12	38	10		3	3	1	3	3	4	1	3
220	1	2	40	2	1	2	4	1	1	2	1	2	2	1	2	1	1	2	3	2	1	1	3	3	1	2	1	2	3	2	2	3	3	4	4	24	20	4	54	16		2	2	1	1	1	1	1	1
221	1	2	24	2	1	2	1	2	2	2	1	2	2	1	1	1	2	3	2	1	2	1	2	3	1	2	3	1	1	4	3	4	3	3	2	24	20	4	54	14		1	1	1	1	1	1	1	1
222	1	1	28	2	2	2	23	2	2	1	1	2	1	5	0	2	2	1	2	2	2	1	2	2	2	2	1	2	1	2	2	3	3	1	2	17	20	-3	47	12		2	2	2	2	2	2	1	2
223	1	2	26	1	3	2	24	1	4	4	1	2	2	1	0	2	2	3	2	2	3	2	2	2	3	2	3	2	3	2	2	2	3	3	2	26	21	5	55	14		2	2	2	2	2	2	3	2
224	1	1	29	1	2	2	12	2	2	2	1	2	2	1	0	1	2	3	1	1	2	1	1	2	1	2	3	1	2	4	4	1	3	2	1	21	17	4	54	11		1	1	1	2	2	2	1	1
225	1	1	29	1	2	2	2	2	2	2	1	2	2	1	0	2	1	1	1	2	1	1	1	2	1	1	1	2	1	4	4	1	1	2	1	14	17	-3	47	6		2	1	2	3	1	2	1	2
226	1	2	40	2	2	2	4	1	3	3	1	2	2	1	0	3	3	3	2	2	3	2	3	2	3	2	3	3	3	2	3	2	2	2	2	25	25	0	50	14		3	2	1	3	2	4	3	2
227	1	1	32	1	2	2	21	2	1	1	1	2	2	1	1	2	2	1	2	2	3	3	2	3	1	2	2	2	1	4	3	2	3	3	4	23	24	-1	49	15		2	2	1	2	3	3	1	2
228	1	2	29	2	1	2	2	2	1	1	1	2	2	1	0	2	2	1	2	2	2	1	2	2	1	2	2	2	1	2	2	1	2	3	3	17	20	-3	47	13		2	2	1	2	2	2	1	2
229	1	1	29	1	1	2	0	2	1	1	1	2	2	1	3	2	1	1	2	1	1	1	3	1	1	2	1	1	1	1	2	1	1	2	1	12	15	-3	47	10		2	1	1	2	1	2	1	1
230	1	1	30	1	3	1	2	1	3	3	1	2	2	1	1	3	3	2	2	3	4	1	3	3	1	3	1	3	1	4	1	3	3	2	1	16	31	-15	35	13		3	3	1	3	3	2	1	3
231	1	1	31	1	2	2	6	1	1	1	1	2	2	1	0	1	2	1	1	3	1	1	2	1	2	1	1	1	1	1	2	3	1	2	1	15	14	1	51	7		2	1	1	2	1	1	1	4
232	1	1	36	1	1	2	1	2	2	2	1	2	2	1	2	4	3	3	4	4	4	2	4	4	4	4	3	1	2	4	2	1	2	2	2	23	36	-13	37	19		3	3	1	3	3	4	1	3
233	1	2	29	2	1	2	2	1	2	2	1	2	2	1	2	1	1	3	1	2	1	2	2	2	3	1	3	2	1	4	1	2	3	1	3	22	17	5	55	13		1	1	1	2	1	1	1	1
234	1	1	26	1	2	1	4	1	2	2	1	2	2	1	0	3	3	3	3	1	2	2	3	2	2	2	3	1	2	3	2	1	1	1	1	18	23	-5	45	13		2	2	1	4	1	2	2	2
235	1	1	31	1	1	2	23	2	1	1	1	2	2	1	2	1	1	1	2	2	2	1	2	2	1	1	1	1	1	2	1	4	1	1	1	13	16	-3	47	8		2	2	1	3	2	3	1	3
236	1	1	26	1	1	1	1	2	1	1	1	2	2	1	2	3	2	1	1	2	1	1	2	1	1	3	1	1	2	1	2	3	1	3	3	18	17	1	51	11		2	3	1	2	1	2	1	3
237	1	1	26	1	3	2	24	2	2	2	1	2	2	1	1	1	1	1	1	1	1	1	1	1	1	1	1	1	1	4	4	1	1	1	1	13	13	0	50	6		1	1	1	1	1	2	1	1
238	1	1	31	1	1	1	3	2	1	1	1	2	2	1	0	3	1	4	2	3	4	1	2	4	3	4	4	1	1	4	3	1	3	3	4	27	28	-1	49	19		2	2	1	2	3	1	1	1
239	1	1	33	1	1	1	1	1	3	3	1	2	2	1	0	1	1	1	2	2	1	1	1	1	2	2	1	1	1	4	1	1	1	1	1	11	16	-5	45	8		1	3	1	2	3	1	1	1
240	1	2	30	2	2	2	1	2	1	1	1	2	2	1	2	2	2	1	1	2	3	1	2	3	1	1	3	1	1	2	3	1	2	1	1	15	19	-4	46	10		2	1	1	3	1	2	1	2
241	1	2	36	2	2	2	2	2	2	2	1	2	2	1	2	1	2	2	2	2	2	2	2	2	3	2	2	2	1	4	2	3	3	2	1	21	21	0	50	12		1	1	1	2	2	2	1	2
[truncated: 20 more columns]
